# Supplementary material for: Application of Artificial Intelligence in Screening for Adverse Perinatal Outcomes—A Systematic Review
Source: Healthcare (Basel). 2022 Oct 29;10(11):2164. doi: 10.3390/healthcare10112164 (PMC9690973; doi:10.3390/healthcare10112164)
Supplement: Supplementary file 1 [file healthcare-10-02164-s001.zip]

Archive with 1 entries (1 files):
- healthcare-1956604-supplementary.pdf
